# Supplementary material for: Population Genetics of the Invasive Red Fox, Vulpes vulpes, in South-Eastern Australia
Source: Genes (Basel). 2021 May 20;12(5):786. doi: 10.3390/genes12050786 (PMC8161170; doi:10.3390/genes12050786)
Supplement: Supplementary file 1 [file genes-12-00786-s001.zip]

Archive with 1 entries (1 files):
- genes-1168309-supplementary.pdf
